# Supplementary material for: Mutation of Inositol 1,3,4-trisphosphate 5/6-kinase6 Impairs Plant Growth and Phytic Acid Synthesis in Rice
Source: Plants (Basel). 2019 Apr 29;8(5):114. doi: 10.3390/plants8050114 (PMC6572258; doi:10.3390/plants8050114)
Supplement: Supplementary file 1 [file plants-08-00114-s001.zip]

Archive with 2 entries (2 files):
- Supplementary File/Figure S1.tif
- Supplementary File/Figure S2.tiff
